# Supplementary material for: Does husband’s alcohol consumption increase the risk of domestic violence during the pregnancy and postpartum periods in Nepalese women?
Source: BMC Public Health. 2021 Jan 4;21:5. doi: 10.1186/s12889-020-10021-y (PMC7780634; doi:10.1186/s12889-020-10021-y)
Supplement: Supplementary file 1 — Additional file 1. Study questionnaire. There were two types of questionnaire used for data collection. One questionnaire was for pregnant women, and another one for postpartum period mother. [file 12889_2020_10021_MOESM1_ESM.zip]

Archive with 2 entries (2 files):
- English version for postpartum motherR11.pdf
- English version for pregnant womenR11.pdf
